# Supplementary material for: Spoken Expressive Vocabulary in 2-Year-Old Children with Hearing Loss: A Community Study
Source: Children (Basel). 2023 Jul 14;10(7):1223. doi: 10.3390/children10071223 (PMC10377817; doi:10.3390/children10071223)
Supplement: Supplementary file 1 [file children-10-01223-s001.zip]

Archive with 2 entries (2 files):
- VicCHILD Expressive Vocab Figure S1.pdf
- VicCHILD Expressive Vocab Table S1.pdf
